# Supplementary material for: Immigration, perceived discrimination and mental health: evidence from Venezuelan population living in Peru
Source: Global Health. 2021 Jan 7;17:8. doi: 10.1186/s12992-020-00655-3 (PMC7791752; doi:10.1186/s12992-020-00655-3)
Supplement: Supplementary file 1 — Additional file 1: A1 Table. Characteristics of the non-included sample. A2 Table. Unadjusted models for control variables. [file 12992_2020_655_MOESM1_ESM.xlsx]

## Sheet: Sup1
S1 Table. Characteristics of non-included sample
Characteristics*		Sample size	Percentage*	95% CI
Mental Health problems
	No	1075	93.6	[90.93,95.52]
	Yes	58	6.4	[4.48,9.07]
Perceived discrimination
	No	832	71.55	[67.51,75.27]
	Yes	301	28.45	[24.73,32.49]
Sex
	Female	856	75.7	[71.89,79.15]
	Male	277	24.3	[20.85,28.11]
Years**			32.6 + 15.2
Marital status
	Other	469	45.13	[40.81,49.51]
	Married or living with partner	664	54.87	[50.49,59.19]
Educational level
	Basic	356	28.69	[25.12,32.54]
	Secondary	406	36.41	[32.08,40.97]
	Tertiary	371	34.9	[30.80,39.24]
Time living in Peru
	6 months	618	50.68	[45.68,55.66]
	6-12 months	309	27.9	[24.11,32.02]
	+12 months	206	21.43	[17.67,25.73]
Perceived social support
	No	1044	93.94	[91.50,95.70]
	Yes	89	6.06	[4.30,8.50]
Socio-economic status
	lower	114	12	[7.91,17.81]
	middle	512	51.87	[44.73,58.94]
	higher	507	36.13	[29.50,43.33]
* Percentage considered sampling weights
** For numeric variables, percentage represent the mean value + standard deviation

## Sheet: Sup2
S2 Table. Crude models for control variables
Characteristics		Crude logistic regression models
		Sample size = 6806
		cOR	95% CI	p-value
Sex
	Male	Ref.
	Female	2.10817	[1.46,3.05]	p<0.001
Age groups
	14-26	Ref.
	27-33	0.87	[0.60,1.26]	0.461
	34-78	1.06	[0.78,1.44]	0.706
Marital status
	Other	Ref.
	Married or living with partner	0.806584	[0.60,1.08]	0.148
Educational level
	Basic	Ref.
	Secondary	0.815198	[0.52,1.28]	0.376
	Tertiary	0.884839	[0.60,1.30]	0.532
Minium wage
	<minimum wage	Ref.
	>minimum wage	1.02806	[0.76,1.40]	0.859
Time living in Peru
	+12 months	Ref.
	6-12 months	1.21275	[0.84,1.88]	0.296
	6 months	1.10033	[0.67,1.80]	0.703
Perceived social support
	No	Ref.
	Yes	0.895557	[0.32,2.50]	0.833
Socio-economic status
	lower	Ref.
	middle	3.88995	[1.69,8.95]	p<0.01
	higher	3.29642	[1.36,7.97]	p<0.01
cOR: crude odds ratios
